# Supplementary material for: Genetic, psychosocial, and demographic factors associated with social disinhibition in Mexican-origin youth
Source: Brain Behav. 2014 May 16;4(4):521–30. doi: 10.1002/brb3.236 (PMC4128034; doi:10.1002/brb3.236)
Supplement: Supplementary file 1 — Table S1. Enumerates the name, base pair position, and chromosome associated with each of the 565 SNPs examined in this study that were retained after the quality control, and also includes results of the logistic regression analyses conducted on each SNP separately, including best-fitted genetic model and parameter estimate for each SNP. [file brb30004-0521-SD1.xlsx]

## Sheet: Sheet1
Supplemental Table 1
		Base pair	Best fitted
Chromosome	SNP	position	model	β	P value
1	rs2070953	24067449	REC	0.6072	0.2428
1	rs2503002	24069544	DOM	-0.1185	0.2857
1	rs2502959	24089448	DOM	0.1447	0.2966
1	rs2501403	24093908	DOM	0.1102	0.4093
1	rs913168	46631163	DOM	0.08182	0.4685
1	rs6703669	46635142	ADD	0.163	0.1897
1	rs4141964	46637627	ADD	-0.08386	0.2891
1	rs324419	46644573	REC	0.9376	0.3848
1	rs324418	46645285	REC	-0.1797	0.249
1	rs11576941	46647654	REC	0.1326	0.3987
1	rs12029329	46652443	REC	-0.1707	0.2722
1	rs7520850	46656255	REC	0.9376	0.3848
2	rs13394402	231677164	DOM	0.1309	0.2758
2	rs17619600	231684704	ADD	-0.1909	0.18
2	rs10194776	231688263	REC	-0.1482	0.3381
2	rs4973377	231690236	REC	-0.752	0.2874
2	rs1549339	231691070	REC	-0.1689	0.2968
3	rs2087017	115324703	REC	0.08805	0.5407
3	rs9817063	115329798	DOM	0.3194	0.008492
3	rs2134655	115340891	REC	-0.5171	0.04653
3	rs324035	115351544	DOM	-0.03571	0.7477
3	rs3773678	115352768	REC	0.2473	0.6104
3	rs2630351	115357749	DOM	-0.1636	0.3209
3	rs11721264	115362094	ADD	0.0439	0.5896
3	rs10934256	115368342	ADD	0.1303	0.1419
3	rs1486008	115371131	DOM	-0.1473	0.2442
3	rs6280	115373505	REC	0.1701	0.2188
3	rs1800828	115374239	REC	0.3261	0.1226
4	rs3898050	6312677	REC	-0.3778	0.2192
4	rs4234726	6323789	REC	-0.2967	0.3976
4	rs6824720	6329548	REC	0.3124	0.4075
4	rs12508672	6338866	REC	-0.2122	0.3562
4	rs11732178	6343544	REC	-0.3301	0.1181
4	rs12511742	6347348	DOM	-0.101	0.4745
4	rs1046322	6355349	REC	-0.2239	0.8107
4	rs7658531	6363076	REC	-1.022	0.3438
4	rs1826909	100436766	DOM	-0.08174	0.4759
4	rs12507573	100445347	REC	0.04979	0.7164
4	rs17033	100447968	ADD	0.02206	0.7871
4	rs13133908	100451647	DOM	0.3314	0.06566
4	rs1789882	100454076	ADD	0.0351	0.7091
4	rs2075633	100458021	ADD	0.06318	0.5742
4	rs1159918	100462032	REC	-0.2412	0.1346
4	rs1229982	100462955	REC	-0.2348	0.2801
4	rs9307239	100465960	ADD	-0.02722	0.7386
4	rs1789888	100466593	ADD	0.1916	0.2385
4	rs1789892	100469681	ADD	0.0921	0.2642
4	rs2173201	100469993	DOM	-0.1853	0.1543
4	rs2866152	100470090	REC	0.5905	0.2569
4	rs1229863	100471409	DOM	0.1284	0.2541
4	rs1229980	100474298	ADD	0.1916	0.2385
4	rs1614972	100477178	DOM	-0.1148	0.3362
4	rs1631460	100483643	REC	0.185	0.279
4	rs2241894	100485156	DOM	-0.2008	0.1207
4	rs11936869	100492196	DOM	-0.1866	0.1418
4	rs17586163	100493594	REC	0.187	0.5331
4	rs4699741	100497720	DOM	-0.1102	0.3292
4	rs17586246	100498124	DOM	0.2878	0.0765
4	rs2584455	100498892	ADD	0.09187	0.3813
4	rs718768	111043564	DOM	0.06371	0.5838
4	rs17316633	111045083	ADD	-0.2108	0.0442
4	rs6533477	111048252	REC	0.2631	0.503
4	rs3756261	111051755	REC	0.2948	0.506
4	rs3796946	111090960	DOM	-0.1013	0.3865
4	rs11568943	111102570	REC	0.2335	0.5532
4	rs1860129	111105792	REC	0.1169	0.4062
4	rs7670908	111112074	DOM	0.0688	0.6111
4	rs2237049	111120240	REC	0.1264	0.3595
4	rs6850557	111130464	DOM	-0.2251	0.04995
4	rs2237053	111130529	REC	0.09957	0.4636
4	rs4698803	111133876	ADD	0.1036	0.5003
4	rs6533485	111147012	ADD	-0.08074	0.3118
4	rs11569126	111149102	ADD	0.1743	0.1925
4	rs17041230	111156964	REC	0.2929	0.08257
5	rs27074	1436550	REC	-0.5254	0.05381
5	rs12516758	1443349	DOM	0.1327	0.3752
5	rs40184	1448077	DOM	0.08536	0.4413
5	rs3776511	1460129	DOM	0.193	0.174
5	rs6347	1464412	DOM	0.1837	0.1461
5	rs2975292	1472932	DOM	0.138	0.2493
5	rs11564758	1473588	REC	0.4789	0.09841
5	rs464049	1476905	DOM	-0.09529	0.4084
5	rs10052016	1481111	REC	0.349	0.1147
5	rs463379	1484164	DOM	0.106	0.3438
5	rs403636	1491354	ADD	-0.1927	0.03946
5	rs2550956	1500841	REC	-0.1574	0.477
5	rs2550948	1503444	DOM	0.1294	0.2657
5	rs2078247	1505280	REC	-0.2528	0.2422
5	rs12652860	1506772	ADD	-0.1686	0.05111
5	rs12654851	1507004	ADD	0.1132	0.2034
5	rs6892782	161202361	ADD	0.1894	0.2355
5	rs4596421	161202473	DOM	0.08996	0.4419
5	rs10068980	161220425	ADD	0.06531	0.4985
5	rs4428455	161234789	DOM	-0.09813	0.4232
5	rs13156895	161243947	ADD	-0.06493	0.4736
5	rs7732641	161245491	REC	1.191	0.07195
5	rs1037715	161248347	REC	0.2646	0.5005
5	rs1026447	161250348	REC	-0.06234	0.8374
5	rs17545383	161254834	REC	0.1074	0.4515
5	rs17065021	174790658	ADD	0.1986	0.05837
5	rs2453737	174791508	DOM	-0.1441	0.211
5	rs11742274	174792103	DOM	-0.1657	0.1397
5	rs265971	174793017	DOM	0.09875	0.4037
5	rs265972	174793122	ADD	-0.06943	0.3867
5	rs265973	174793305	ADD	0.1466	0.07013
5	rs265974	174793846	REC	0.07404	0.5895
5	rs265977	174795863	REC	0.4916	0.1545
5	rs863126	174795954	REC	0.1514	0.3197
5	rs11747728	174796108	ADD	-0.135	0.1684
5	rs835541	174796182	DOM	0.08774	0.4436
5	rs835616	174796296	REC	-0.09626	0.7063
5	rs835540	174796497	REC	0.2414	0.1551
5	rs11749676	174798904	REC	0.1113	0.6067
5	rs251937	174799526	DOM	-0.009901	0.9315
5	rs4867798	174800505	REC	0.05278	0.7469
5	rs5326	174802802	DOM	0.1917	0.1294
5	rs2168631	174808608	REC	-0.1201	0.5457
5	rs267416	174811672	REC	-0.03521	0.8101
5	rs267418	174813251	REC	-0.08261	0.5663
6	rs480965	10495237	REC	1.302	0.04901
6	rs1535925	10495365	DOM	0.2917	0.0214
6	rs999436	10496012	ADD	-0.1081	0.208
6	rs556578	10496741	ADD	0.165	0.08109
6	rs12214890	10498790	REC	1.353	0.02986
6	rs616879	10500486	REC	0.07588	0.5666
6	rs618337	10500831	DOM	-0.1305	0.2544
6	rs537112	10503192	ADD	-0.1159	0.2639
6	rs3798696	10511636	ADD	0.235	0.1351
6	rs1675414	10520174	DOM	0.1809	0.1506
6	rs654351	10522992	DOM	0.0501	0.6559
6	rs17635655	10526556	REC	-0.269	0.07911
6	rs303055	10527462	DOM	0.3111	0.004916
6	rs1621700	10528084	REC	-0.2883	0.05987
6	rs303056	10528467	REC	0.6212	0.1305
6	rs6923826	10532295	DOM	0.3018	0.007404
6	rs9986385	10532919	ADD	-0.1297	0.1632
6	rs12526269	10536199	REC	-0.3887	0.231
6	rs16870286	10536467	REC	-0.468	0.005004
6	rs9350712	78220836	REC	0.1635	0.2821
6	rs12527143	78221317	ADD	0.135	0.3394
6	rs9359271	78222839	DOM	-0.09612	0.3904
6	rs13212041	78227843	REC	0.5389	0.1796
6	rs6297	78228660	ADD	0.3577	0.02823
6	rs6296	78228979	DOM	0.06777	0.5611
6	rs130058	78230000	DOM	-0.08319	0.453
6	rs4140535	78231771	ADD	0.07066	0.3601
6	rs1213369	78234976	DOM	0.1093	0.3526
6	rs13218546	78239616	ADD	0.2873	0.09888
6	rs806365	88902668	REC	0.1535	0.2683
6	rs7766029	88904154	DOM	0.1149	0.3008
6	rs806366	88904308	REC	0.1709	0.192
6	rs806368	88906819	REC	-0.1257	0.4366
6	rs12720071	88907900	ADD	0.184	0.2883
6	rs4707436	88908470	REC	-0.3296	0.3395
6	rs806369	88912897	REC	0.206	0.1821
6	rs806374	88914039	REC	-0.07172	0.6333
6	rs806375	88915240	REC	0.08039	0.7343
6	rs806376	88915367	REC	0.08434	0.6891
6	rs806378	88916270	ADD	0.05396	0.6239
6	rs2023239	88917201	ADD	-0.139	0.2821
6	rs6454672	88918289	ADD	-0.2518	0.07092
6	rs806380	88921372	ADD	0.09949	0.3317
6	rs1799971	154402490	REC	-0.4152	0.144
6	rs3778145	154408773	REC	-0.8999	0.1109
6	rs511435	154410240	REC	-0.2749	0.1415
6	rs4870266	154410691	ADD	0.1123	0.3243
6	rs610231	154420170	REC	0.5839	0.2808
6	rs589046	154434831	REC	-0.1752	0.2979
6	rs563649	154449660	DOM	-0.07077	0.5348
6	rs9322446	154450395	REC	0.8002	0.1996
6	rs2075572	154453697	DOM	-0.1067	0.3698
6	rs3798683	154460107	DOM	-0.1348	0.2318
6	rs599548	154460254	REC	0.09014	0.6415
6	rs679987	154461748	DOM	0.06688	0.5471
6	rs1323042	154463537	DOM	-0.1229	0.3273
6	rs648007	154464304	REC	0.1521	0.5765
6	rs511420	154465725	DOM	0.04666	0.7747
6	rs9478506	154477398	REC	0.4069	0.5647
6	rs606148	154477679	REC	-0.8994	0.2815
6	rs676252	154488414	DOM	-0.05466	0.6691
6	rs538174	154494229	DOM	-0.1066	0.4119
6	rs2010884	154499899	DOM	0.1428	0.2385
6	rs655059	154500548	DOM	0.05658	0.6106
6	rs13193545	154503514	ADD	-0.207	0.08217
6	rs9397687	154503778	DOM	0.1311	0.2811
6	rs6557337	154504746	DOM	0.153	0.1788
6	rs483481	154505660	REC	-0.1211	0.3487
6	rs569284	154506022	REC	-0.6012	0.111
6	rs12207811	154506891	REC	1.42	0.1876
6	rs4869817	154508510	REC	0.3153	0.03165
6	rs6904856	154508824	DOM	-0.315	0.007158
6	rs12200296	154510364	ADD	0.1109	0.4722
6	rs9371778	154515517	ADD	0.2315	0.004351
6	rs17277929	154519605	ADD	0.1761	0.1934
6	rs2236256	154520132	ADD	0.2285	0.004826
6	rs2236257	154520259	ADD	0.1963	0.08962
6	rs12527056	154529236	ADD	0.2808	0.04366
6	rs17278409	154542817	ADD	0.2575	0.01956
6	rs1998220	154548120	ADD	0.2302	0.004035
6	rs4870271	154553190	ADD	0.233	0.002989
6	rs4870273	154563195	ADD	0.2095	0.02317
6	rs9322451	154564353	ADD	0.04851	0.6624
6	rs1528045	154565917	REC	1.42	0.1876
6	rs9397182	154568777	ADD	0.1999	0.009547
6	rs9479791	154571206	DOM	-0.04482	0.7533
6	rs6913456	154572672	ADD	0.2088	0.008449
6	rs2293537	154577136	REC	-0.7492	0.1104
6	rs790256	154579165	ADD	0.1381	0.1145
6	rs790258	154579786	REC	-0.2678	0.03485
6	rs2103277	154590121	ADD	0.2212	0.004395
6	rs12212773	154592810	DOM	0.1304	0.4753
6	rs9371781	154593899	ADD	0.1661	0.03231
6	rs6935927	154602029	ADD	0.1819	0.02506
6	rs1554817	154608113	ADD	0.129	0.2986
6	rs11155954	154608434	ADD	0.132	0.289
6	rs9383697	154609076	ADD	0.2084	0.007236
6	rs17214592	154612099	REC	-0.8244	0.2437
6	rs9479800	154616522	ADD	0.1923	0.04206
7	rs16135	24294445	REC	0.1963	0.4063
7	rs16131	24296362	REC	1.288	0.2318
7	rs2023890	24299272	ADD	-0.1003	0.4387
7	rs16118	24303347	ADD	0.223	0.01741
7	rs16116	24303927	DOM	-0.37	0.003174
7	rs16111	24304676	ADD	0.2133	0.1866
7	rs4719763	24305266	ADD	0.2669	0.007634
7	rs16109	24305894	REC	0.7714	0.02767
7	rs16106	24306626	REC	0.252	0.6704
7	rs3025107	24307631	REC	-0.7659	0.4121
8	rs7017612	42718402	REC	0.2572	0.2512
8	rs892413	42733535	DOM	-0.08148	0.4633
8	rs17621710	42734717	REC	1.642	0.2129
8	rs4398905	42737067	ADD	-0.1107	0.4612
8	rs2114104	54292539	DOM	-0.2256	0.04918
8	rs10504152	54292668	REC	-0.2155	0.2878
8	rs966247	54294966	DOM	-0.3385	0.06578
8	rs10099942	54306193	REC	-0.2595	0.2596
8	rs16918909	54312587	ADD	-0.1447	0.1161
8	rs1365097	54315344	ADD	-0.09454	0.2386
8	rs7840304	54318891	REC	1.249	0.1808
8	rs7826614	54319979	REC	-0.2327	0.6545
8	rs6985606	54323669	REC	-0.08777	0.6385
8	rs3808627	54327355	ADD	0.08024	0.3693
9	rs2519765	135484246	ADD	0.0673	0.5394
9	rs3025373	135486529	REC	0.5393	0.5186
9	rs1076153	135487964	ADD	0.09229	0.2861
9	rs1076150	135488582	REC	-0.2079	0.3201
9	rs1611115	135490336	ADD	-0.08491	0.3196
9	rs3025388	135493077	DOM	0.05163	0.7127
9	rs2007153	135493640	DOM	-0.07724	0.5134
9	rs2797852	135494474	REC	-0.08258	0.7964
9	rs1108581	135495062	DOM	-0.05253	0.6941
9	rs3025399	135498795	REC	-0.1763	0.7775
9	rs1611123	135498904	REC	-0.2833	0.231
9	rs1541332	135501337	REC	0.1658	0.4207
9	rs2519154	135502096	REC	-0.2557	0.2004
9	rs2797853	135502336	REC	-0.07702	0.835
9	rs6479643	135504489	REC	-0.2781	0.09548
9	rs77905	135507918	DOM	-0.1649	0.1372
9	rs2097628	135509523	REC	-0.7182	0.5051
9	rs2073833	135510103	ADD	0.04704	0.5565
9	rs129883	135514632	DOM	-0.2251	0.07072
9	rs129884	135514907	DOM	0.1348	0.224
9	rs129928	135518169	DOM	0.1304	0.2492
9	rs129930	135519841	ADD	-0.2041	0.02234
10	rs521674	112825580	REC	-0.1247	0.4624
10	rs11195419	112829358	ADD	0.1874	0.2099
10	rs745557	112836288	REC	-0.1908	0.1998
10	rs2298122	134991562	REC	-0.2091	0.3798
10	rs10776672	135007945	REC	0.2947	0.249
11	rs3758653	626399	REC	-0.1883	0.3607
11	rs11246228	631563	DOM	-0.07329	0.51
11	rs936465	633568	ADD	0.1199	0.1248
11	rs4074376	638715	ADD	0.2367	0.1126
11	rs3842748	2137971	ADD	0.1657	0.08874
11	rs2070762	2142911	REC	0.337	0.06098
11	rs6356	2147527	REC	-0.04189	0.7639
11	rs10840489	2149374	ADD	-0.2348	0.01136
11	rs10840490	2150393	DOM	-0.268	0.01638
11	rs10743149	2150751	DOM	0.2178	0.2263
11	rs10840491	2150966	DOM	-0.2447	0.02857
11	rs7119275	2151386	REC	0.1653	0.4037
11	rs4929966	2154012	REC	0.1975	0.4004
11	rs11042978	2154994	DOM	0.1521	0.2013
11	rs11564710	2156905	DOM	0.1506	0.2095
11	rs6578993	2157739	ADD	-0.1806	0.04534
11	rs1003921	17756912	REC	-0.831	0.01043
11	rs999420	17761574	DOM	-0.107	0.3965
11	rs12793095	17769116	ADD	-0.2934	0.06488
11	rs2283251	17771809	DOM	0.178	0.1103
11	rs11024402	17775558	ADD	-0.2293	0.1905
11	rs11024406	17777538	REC	0.5216	0.2979
11	rs3802970	17777758	DOM	0.03488	0.7536
11	rs2283249	17780948	DOM	-0.1957	0.1115
11	rs2299633	17781675	REC	0.2849	0.305
11	rs2189593	17789009	DOM	-0.02353	0.8794
11	rs1548528	17791618	REC	0.1258	0.5267
11	rs4756921	17792059	DOM	0.2628	0.08329
11	rs7932686	17802049	DOM	-0.07759	0.493
11	rs10832861	17816480	REC	0.2063	0.2176
11	rs11827988	17819297	DOM	-0.08407	0.4589
11	rs4756924	17822802	ADD	-0.1193	0.1332
11	rs2237938	17829439	DOM	-0.2055	0.1455
11	rs2023902	17830802	DOM	0.1969	0.1437
11	rs2237936	17831124	DOM	-0.09347	0.564
11	rs12419230	17834179	DOM	-0.09879	0.3739
11	rs537393	17851307	ADD	-0.05109	0.5197
11	rs16934767	17852744	DOM	0.202	0.1726
11	rs2237930	17853900	DOM	-0.1789	0.1088
11	rs2107426	17861077	ADD	0.2598	0.05814
11	rs552390	17880022	DOM	-0.1695	0.1403
11	rs550460	17880252	DOM	-0.1054	0.4026
11	rs519288	17881330	DOM	-0.1996	0.08979
11	rs550659	17882560	REC	0.1616	0.2324
11	rs12290125	17893060	DOM	0.2075	0.1004
11	rs10832866	17901596	DOM	-0.1589	0.1717
11	rs1401166	17908413	DOM	-0.2087	0.06981
11	rs758437	17917427	DOM	0.2444	0.06783
11	rs95807	17927491	DOM	-0.1483	0.201
11	rs10832871	17973640	REC	0.3657	0.2074
11	rs211131	17974093	DOM	-0.2155	0.06165
11	rs12292915	17994694	DOM	-0.2262	0.06779
11	rs7933505	18002563	DOM	-0.05629	0.6241
11	rs11606304	18008824	REC	-0.8165	0.4491
11	rs17721739	18012936	DOM	0.2263	0.07501
11	rs11024449	18014461	REC	0.3646	0.214
11	rs591556	18017976	DOM	-0.1859	0.09382
11	rs623580	18020553	DOM	-0.1099	0.3405
11	rs1079785	18028849	DOM	0.1793	0.1091
11	rs12419948	27623560	REC	0.1304	0.6392
11	rs11030108	27652040	REC	0.4603	0.1045
11	rs7103873	27656893	REC	0.2374	0.1263
11	rs10835211	27657941	ADD	0.1641	0.1181
11	rs12273363	27701435	REC	0.5597	0.1047
11	rs1491850	27706301	REC	0.2499	0.1325
11	rs2049048	27707162	DOM	0.04319	0.7487
11	rs1491851	27709339	REC	-0.1455	0.3798
11	rs4590907	112768580	DOM	-0.1653	0.156
11	rs4938015	112769854	DOM	0.038	0.7562
11	rs2734849	112775370	REC	0.3494	0.1214
11	rs2734848	112775584	REC	0.9599	0.05573
11	rs1800497	112776038	REC	-0.195	0.1523
11	rs11214601	112777972	REC	-0.2471	0.08826
11	rs12422191	112779220	ADD	0.3123	0.05463
11	rs2242592	112784640	REC	0.1434	0.4534
11	rs6279	112786283	REC	0.1942	0.318
11	rs6277	112788669	ADD	0.1099	0.2027
11	rs2005313	112795259	REC	0.1829	0.3983
11	rs2734831	112798806	ADD	0.1242	0.1304
11	rs1079597	112801496	REC	-0.1987	0.1689
11	rs7125415	112815891	ADD	0.06559	0.6277
11	rs12574471	112821446	REC	1.103	0.02767
11	rs17529477	112822277	ADD	0.2174	0.0155
11	rs4245147	112823217	ADD	0.06841	0.3896
11	rs7131056	112834984	REC	-0.2053	0.188
11	rs4648317	112836742	REC	-0.2164	0.2822
11	rs11214613	112840469	DOM	-0.08521	0.4792
11	rs10891556	112857971	DOM	0.1394	0.2125
11	rs6589377	112860946	ADD	0.1578	0.07484
11	rs2011249	113273848	REC	-0.3543	0.08507
11	rs7945619	113275232	REC	0.8144	0.3834
11	rs1176758	113275565	DOM	0.2734	0.01439
11	rs3891484	113277799	REC	-0.4353	0.08343
11	rs11606194	113286191	REC	-2.264	0.01518
11	rs4938056	113291749	DOM	0.3374	0.002702
11	rs1176744	113308238	REC	-0.222	0.1756
11	rs3782025	113312817	DOM	0.1907	0.08744
11	rs7945926	113322678	REC	0.8062	0.1532
11	rs1185027	113322866	DOM	0.2389	0.03276
11	rs4936286	113323481	DOM	0.1863	0.09264
11	rs7129190	113323962	ADD	0.1535	0.0923
11	rs7942029	113329075	ADD	-0.1868	0.02213
12	rs4760813	70609161	DOM	-0.258	0.02996
12	rs12424836	70609732	DOM	-0.05905	0.6161
12	rs17110451	70610101	ADD	-0.08703	0.341
12	rs4448731	70615373	DOM	-0.132	0.2798
12	rs7963717	70617629	REC	-0.261	0.5781
12	rs11178999	70619837	REC	-0.132	0.4116
12	rs7955501	70636293	REC	-0.3	0.05764
12	rs6582072	70640744	ADD	-0.1068	0.3512
12	rs1007023	70674641	REC	-0.2707	0.6825
12	rs4760820	70683263	DOM	0.2073	0.07327
12	rs17110690	70694264	ADD	-0.09548	0.2773
12	rs12231356	70695815	REC	0.1254	0.7833
12	rs1487275	70696559	REC	-0.1951	0.2719
12	rs4290270	70702502	REC	-0.2196	0.1028
12	rs17110747	70712221	ADD	-0.05196	0.5715
12	rs1872824	70716581	REC	-0.1805	0.2203
12	rs10879389	70946050	REC	-0.1376	0.3007
12	rs12579464	70947814	REC	-0.1891	0.3463
12	rs4237863	70982373	REC	0.3908	0.6755
12	rs10506652	70983218	REC	-0.2236	0.1654
12	rs10784961	70989581	REC	-0.1219	0.6514
12	rs4760830	70989821	REC	0.1729	0.2537
12	rs7970646	70990470	DOM	0.004136	0.9704
12	rs4760760	70992025	REC	-0.04108	0.7917
12	rs7957413	70999475	ADD	0.05243	0.5825
12	rs7961773	71000774	ADD	-0.1054	0.2618
12	rs17111049	71004049	DOM	-0.03666	0.742
12	rs12312745	71005336	DOM	-0.07572	0.5298
12	rs12831974	71010301	DOM	0.07857	0.4955
12	rs4303275	71019411	DOM	-0.07256	0.5342
12	rs4760831	71022090	REC	0.0632	0.7879
12	rs12231372	71026691	DOM	0.1289	0.2794
12	rs4300426	71028620	ADD	-0.008755	0.9135
12	rs12309772	71028923	ADD	-0.08906	0.4054
12	rs2044305	71032165	REC	-0.0796	0.6141
12	rs7301453	71077387	DOM	-0.08409	0.466
12	rs11179186	71078782	DOM	0.1537	0.1933
12	rs11179190	71092037	DOM	0.162	0.1686
12	rs12228346	71113223	DOM	0.1474	0.2068
12	rs11179204	71115555	DOM	0.1356	0.2484
12	rs1616143	71129925	DOM	0.08204	0.4686
12	rs4144986	71135040	REC	-0.05759	0.747
12	rs1493843	71135905	DOM	-0.1536	0.1724
12	rs17111210	71147083	DOM	-0.1093	0.3768
12	rs12423771	71157151	REC	0.2328	0.5218
12	rs550434	71157865	ADD	-0.03941	0.6056
12	rs514912	71164263	REC	-0.06077	0.6802
12	rs598330	71166137	REC	0.529	0.04756
12	rs3782362	71171821	REC	-0.05189	0.7027
12	rs683101	71177941	REC	-0.02373	0.8588
12	rs954147	71189568	REC	0.09762	0.5364
12	rs12582865	71216084	DOM	-0.1271	0.3083
12	rs1214896	71230239	DOM	-0.05445	0.6253
12	rs999236	71236054	REC	1.209	0.08688
12	rs1968964	71244166	DOM	0.09197	0.413
12	rs17741682	71246874	DOM	-0.1027	0.4059
12	rs7315299	71265336	DOM	0.02386	0.8323
12	rs10506659	71276461	DOM	-0.116	0.3157
12	rs7309263	71292440	ADD	-0.01895	0.8055
12	rs10431588	71295593	REC	-0.1709	0.5935
12	rs11613768	71298840	DOM	0.1348	0.2358
12	rs1826208	71299742	REC	0.4415	0.2157
12	rs305396	71308347	ADD	-0.006985	0.9282
12	rs10879474	71348863	DOM	0.08704	0.4331
12	rs4572181	71355504	DOM	0.1512	0.1815
12	rs737280	110679359	DOM	-0.1247	0.3136
12	rs16941667	110728796	ADD	0.2034	0.2267
12	rs16941669	110730020	REC	0.2558	0.5974
12	rs7296651	110731337	DOM	0.02183	0.8507
13	rs9567731	46298687	DOM	-0.3585	0.001232
13	rs9567732	46299008	DOM	-0.195	0.07849
13	rs9567733	46299336	ADD	0.0312	0.6973
13	rs3125	46306852	REC	-0.5027	0.03886
13	rs7322347	46308104	DOM	0.1602	0.1722
13	rs1923882	46309662	REC	-0.3407	0.07698
13	rs9534493	46316384	REC	0.6747	0.2544
13	rs9567737	46319267	ADD	0.1727	0.03272
13	rs1923884	46319837	ADD	0.1222	0.2053
13	rs7330636	46321593	DOM	0.09136	0.4225
13	rs17069005	46322119	ADD	0.181	0.1929
13	rs9567739	46322945	ADD	0.1346	0.09082
13	rs622337	46325627	ADD	-0.1463	0.06443
13	rs9534495	46327229	ADD	0.07317	0.3626
13	rs7984966	46327447	ADD	0.2796	0.01711
13	rs9534496	46329109	DOM	0.2769	0.03557
13	rs2224721	46330155	DOM	-0.142	0.2132
13	rs9316233	46331356	DOM	-0.09647	0.3923
13	rs6561335	46331498	DOM	0.1818	0.1518
13	rs1928042	46335217	REC	0.196	0.3945
13	rs2770293	46336975	REC	-0.3178	0.02618
13	rs9526245	46343968	ADD	-0.08622	0.3687
13	rs2770298	46344848	DOM	-0.02292	0.8362
13	rs927544	46354052	REC	-0.2681	0.09179
13	rs9567746	46354549	REC	-0.4903	0.1369
13	rs9534505	46358745	DOM	0.1883	0.2464
13	rs4942587	46360801	ADD	-0.1854	0.0249
13	rs12876614	46361991	REC	-0.2423	0.3832
13	rs4941573	46362858	DOM	0.2742	0.01338
13	rs12584920	46363038	DOM	-0.05178	0.6505
13	rs1328684	46364231	REC	0.02776	0.8891
13	rs2296973	46364782	ADD	-0.1819	0.02814
13	rs9534511	46366581	DOM	0.4181	0.0002882
13	rs1328685	46369891	REC	0.249	0.766
13	rs17289394	46371221	REC	-0.1699	0.2286
13	rs4142900	46371551	REC	0.09509	0.5364
15	rs8034191	76593078	ADD	0.07424	0.4633
15	rs16969968	76669980	DOM	0.01387	0.9076
15	rs578776	76675455	ADD	0.06624	0.4055
15	rs1051730	76681394	REC	0.0354	0.8976
17	rs2054847	25556139	DOM	0.09985	0.4106
17	rs8076005	25571336	REC	0.4861	0.1731
17	rs2066713	25575791	REC	-0.1706	0.3843
17	rs2020933	25585881	REC	2.344	0.07557
17	rs7214991	25596486	REC	-0.09619	0.5442
17	rs4295	58910030	ADD	-0.04224	0.6266
17	rs4305	58911961	DOM	0.03864	0.7315
17	rs4309	58913655	DOM	0.102	0.3862
17	rs4311	58914495	DOM	0.06855	0.5497
17	rs4353	58924154	DOM	0.04916	0.6815
17	rs4461142	58931780	REC	0.1394	0.369
17	rs8066276	58942997	REC	0.1278	0.3947
17	rs4611524	58945384	REC	0.1628	0.2813
17	rs12451328	58950280	ADD	0.0843	0.3227
17	rs9914151	58959018	REC	0.1786	0.3397
17	rs11655956	58962437	DOM	0.1622	0.2821
20	rs6045733	1898858	DOM	-0.3726	0.002701
20	rs1022563	1902339	ADD	-0.08097	0.3622
20	rs910080	1908226	DOM	-0.1121	0.3234
20	rs10485703	1908313	REC	0.7462	0.2314
20	rs6035222	1911413	REC	0.4976	0.3575
20	rs1418038	1914947	REC	1.088	0.02451
20	rs2281285	1920460	REC	-0.1018	0.6903
20	rs8123727	1920761	DOM	-0.1357	0.2243
20	rs1997794	1922858	DOM	-0.1489	0.2007
20	rs3830064	1923679	DOM	0.146	0.3095
20	rs6136667	1926301	DOM	0.1882	0.2229
20	rs4813023	10142246	DOM	-0.1002	0.37
20	rs8119844	10142678	REC	0.1972	0.5675
20	rs6104567	10143433	DOM	-0.124	0.3032
20	rs6077690	10145461	DOM	-0.04052	0.7156
20	rs3787303	10156748	REC	-0.1862	0.5952
20	rs1158827	10161542	DOM	-0.1493	0.2957
20	rs363035	10166958	REC	0.6417	0.4918
20	rs363012	10167799	DOM	-0.1025	0.364
20	rs363039	10168496	DOM	0.07916	0.5145
20	rs363040	10169467	ADD	0.07136	0.4354
20	rs363043	10174146	REC	0.1378	0.5714
20	rs12626080	10181052	DOM	0.079	0.5104
20	rs363052	10183426	REC	0.3361	0.09718
20	rs4813024	10185816	DOM	0.07792	0.5132
20	rs363021	10189811	ADD	-0.08457	0.2896
20	rs362564	10192626	REC	-0.2228	0.1909
20	rs362570	10194864	REC	-0.2466	0.1332
20	rs8116632	10195685	DOM	-0.1688	0.164
20	rs362574	10201082	REC	0.2014	0.2132
20	rs362584	10202475	DOM	0.1312	0.2731
20	rs4510293	10205761	DOM	0.0541	0.6406
20	rs2284300	10214824	REC	-0.4215	0.2458
20	rs3025873	10217040	REC	-0.04305	0.7911
20	rs362990	10224221	DOM	0.1099	0.3626
20	rs6108463	10228505	DOM	-0.02568	0.8373
20	rs6039820	10230027	DOM	0.09683	0.3929
20	rs6108464	10231950	ADD	-0.09525	0.2739
20	rs3787283	10232418	REC	0.1896	0.3359
20	rs8636	10235742	ADD	0.09571	0.2681
20	rs362599	10239812	DOM	-0.1951	0.08254
20	rs6032846	10240769	DOM	-0.2125	0.0687
20	rs13044668	10242965	REC	0.2459	0.4424
20	rs6077729	10243568	REC	0.1509	0.2566
22	rs9605030	18301137	ADD	-0.2552	0.08246
22	rs5746848	18303406	DOM	0.02945	0.8
22	rs4646310	18308806	REC	0.4745	0.284
22	rs737865	18310121	REC	-0.2102	0.5774
22	rs933271	18311407	DOM	0.0104	0.9345
22	rs1544325	18311668	DOM	0.06357	0.5703
22	rs740603	18325177	REC	-0.2242	0.1787
22	rs740601	18330763	ADD	-0.2074	0.02675
22	rs4680	18331271	DOM	0.1614	0.1644
22	rs4646316	18332132	REC	-0.9137	0.04484
22	rs165774	18332561	REC	0.1596	0.5994
22	rs174696	18333176	ADD	-0.08002	0.3185
22	rs9332377	18335692	ADD	-0.1613	0.216
22	rs165815	18339473	REC	-0.1792	0.2287
22	rs5993891	18339746	ADD	-0.1969	0.1763
22	rs758373	18340394	ADD	-0.189	0.1953
22	rs2518824	18342963	REC	-0.1557	0.2318
22	rs11090076	40844136	ADD	-0.1201	0.1672
22	rs5751222	40847866	REC	0.347	0.3981
22	rs6002626	40847933	DOM	-0.1203	0.2984
22	rs2142694	40872814	DOM	-0.1693	0.1359
22	rs5996120	40873904	REC	0.5819	0.1562
22	rs2743467	40878824	DOM	-0.2079	0.06112
22	rs742086	40882197	REC	0.1601	0.6535
22	rs6519313	40882819	ADD	-0.09021	0.3525
